# Supplementary material for: It Is Not the Virus Exposure: Differentiating Job Demands and Resources That Account for Distress during the COVID-19 Pandemic among Health Sector Workers
Source: Int J Environ Res Public Health. 2023 Jan 10;20(2):1212. doi: 10.3390/ijerph20021212 (PMC9859370; doi:10.3390/ijerph20021212)
Supplement: Supplementary file 1 [file ijerph-20-01212-s001.zip]

Archive with 1 entries (1 files):
- ijerph-2013096-supplementary.pdf
